# Supplementary material for: Promising Anticancer Activity of Novel Hydroxyethyloxy and Bromo derivatives of Curcumin and Its Complexes with BF2
Source: Molecules. 2025 Nov 30;30(23):4609. doi: 10.3390/molecules30234609 (PMC12693189; doi:10.3390/molecules30234609)
Supplement: Supplementary file 1 [file molecules-30-04609-s001.zip]

Archive with 1 entries (1 files):
- molecules-3962719-supplementary.pdf
